# Supplementary material for: Mechanism of Radix Rhei Et Rhizome Intervention in Cerebral Infarction: A Research Based on Chemoinformatics and Systematic Pharmacology
Source: Evid Based Complement Alternat Med. 2021 Sep 6;2021:6789835. doi: 10.1155/2021/6789835 (PMC8440083; doi:10.1155/2021/6789835)
Supplement: Supplementary Materials — Table S1: potential targets for potential compounds; Table S2: proteomics data; Table S3: CI gene; Table S4: enrichment analysis of clusters based on gene ontology (GO) annotation of Radix Rhei Et Rhizome-CI PPI network; Table S5: pathway enrichment analysis of Radix Rhei Et Rhizome-CI PPI network; Table S6: reactome pathways of Radix Rhei Et Rhizome-CI PPI network; and Table S7: the biological processes, signaling pathways, and reactome of proteomics proteins' PPI network. [file 6789835.f1.zip]

Archive with 9 entries (9 files):
- 6789835.f1/Table S1.pdf
- 6789835.f1/Table S2.pdf
- 6789835.f1/Table S3.pdf
- 6789835.f1/Table S4.pdf
- 6789835.f1/Table S5.pdf
- 6789835.f1/Table S6.pdf
- 6789835.f1/Table S7-1.pdf
- 6789835.f1/Table S7-2.pdf
- 6789835.f1/Table S7-3.pdf
